# Supplementary material for: Suicidal Thoughts, Depression, Post-Traumatic Stress, and Harmful Alcohol Use Associated with Intimate Partner Violence and Rape Exposures among Female Students in South Africa
Source: Int J Environ Res Public Health. 2022 Jun 28;19(13):7913. doi: 10.3390/ijerph19137913 (PMC9266174; doi:10.3390/ijerph19137913)
Supplement: Supplementary file 1 [file ijerph-19-07913-s001.zip]

Archive with 1 entries (1 files):
- ijerph-1713402-supplementary.csv
