# Supplementary material for: Suicidal Thoughts, Depression, Post-Traumatic Stress, and Harmful Alcohol Use Associated with Intimate Partner Violence and Rape Exposures among Female Students in South Africa
Source: Int J Environ Res Public Health. 2022 Jun 28;19(13):7913. doi: 10.3390/ijerph19137913 (PMC9266174; doi:10.3390/ijerph19137913)
Supplement: Supplementary file 1 [file ijerph-19-07913-s001.zip › ijerph-1713402-supplementary.csv]

institution	suicide	agegrp	childtrauma	foodinsecurity	anyipv12m	nonpartrape12m	cesd	alcoholuse	othertrauma	ptsd	cesdcat	ptsdcat
0	1	1	1	8	0	0	18	0	0	7	0	0
0	0	1	1	4	0	0	8	0	0	20	0	0
1	1	1	6	0	0	0	4	0	0	8	0	0
0	0	2	2	6	1	0	20	0	0	0	0	0
0	1	1	1	3	0	0	27	0	2	7	1	0
0	1	1	12	10	0	0	25	0	3	49	1	0
0	0	1	5	10	0	0	12	0	1	18	0	0
1	1	1	1	9	0	0	27		2	32	1	0
1	0	1	5	7	0	0	19	0	0	17	0	0
0	0	1	5	16	1	0	27	0	2	44	1	0
1	0	1	6	0	1	0	19	0	1	36	0	0
1	0	1	5	5	0	0	6	0	0	2	0	0
0	0	2	4	13	0	0	11	0	1	11	0	0
1	0	1	0	9	0	0	23	0	2	8	1	0
0	0	2	4	5	1	0	28	0	4	46	1	0
1	0	1	6	8	0	0	30	0	1	19	1	0
0	0	2	0	0	1	0	14		0	9	0	0
1	0	1	3	4	1	0	8	0	0	0	0	0
0	0	1	0	18		0	35	0	0	8	1	0
1	0	1	6	12	0	0	3	0	0	10	0	0
0	0	2	3	8	1	0	21	0	0	23	1	0
0	1	1	0	5	1	0	31	0	0	2	1	0
0	0	1	1	19	1	0	34	0	0	57	1	0
0	0	2	14		0	0	7	0	1	9	0	0
1	0	1	1	1	0	0	14	0	0	18	0	0
1	1	1	15	12	1	0	27	0	1	61	1	1
1	0	2	2	0	0	0	6	0	3	0	0	0
0	0	1	4	7	0	0	17	0	2	18	0	0
1	0	2	3	5	1	0	38	0	3	61	1	1
1	0	1	2	2		0	10	0	0	2	0	0
1	1	2	26	14	1	0	25		1	78	1	1
1	0	1	2	0	0	0	4	0	1	3	0	0
0	0	1	2	5	0	1	10	0	0	10	0	0
1	0	1	7	12	0	0	35	0	2	43	1	0
0	1	1	5	8	0	0	30	0	2	27	1	0
1	0	1	4	11	1	0	24	0	1	36	1	0
1	1	1	7	20	1	1	32	0	1	37	1	0
1	0	1	10	19	1	0	40	0	2	76	1	1
1	0	1	3	0	0	0	11	0	1	6	0	0
1	0	1	3	5	0	0	28	0	3	41	1	0
1	0	2	7	15	1	0	22		3	44	1	0
1	0	2	4	6		0	27	0	2	12	1	0
1	0	1	0	5	0	0	5	0	0	0	0	0
1	0	1	3	5	0	0	19	0	0	12	0	0
1	0	1	4	0	1	0	5	0	0	19	0	0
1	0	1	6	2	0	0	10	0	0	20	0	0
0	0	1	2	14	1	0	19	0	0	8	0	0
0	0	1	4	15	1	1	35	0	5	48	1	0
1	0	1	20	19	0	0	19	0	2	32	0	0
0	0	1	3	3	1	0	13	0	1	26	0	0
1	0	1	5	5	1	0	24	0	2	57	1	0
0	0	1	2	6	1	0	17	0	3	12	0	0
1	0	1	1	10	0	0	12	0	0	12	0	0
1	0	1	2	6	0	0	10	0	2	13	0	0
1	1	1	5	13	0	0	45	0	1	62	1	1
1	0	1	1	1	0	0	9	0	0	16	0	0
0	0	2	3	6	0	0	7		1	15	0	0
0	0	1	1	6	0	0	18	0	6	0	0	0
1	0	1	15	1	0	0	45		0	90	1	1
0	0	2	0	4		0	16	0	0	0	0	0
0	0	1				0	11	0	0	31	0	0
1	0	1	3	8	1	0	34	0	0	41	1	0
1	0	1	0	4	0	0	15	0	0	36	0	0
0	0	1	6	7	0	0	22	0	5	25	1	0
1	0	1	1	6	1	0	33	0	1	44	1	0
1	0	1	4	11	1	0	15	0	1	26	0	0
0	1	1	2	5	1	0	24	0	4	34	1	0
1	0	2	11	0	1	1	20	0	0	46	0	0
1	0	2	3	9	1	0	14	0	0	3	0	0
0	0	1	1	1	0	0	33	0	4	63	1	1
0	0	2	13	11	1	0	31	0	0	2	1	0
0	0	1	2	2	0	0	20	0	1	32	0	0
1	0	1	0	18	0	0	12	0	0	6	0	0
1	0	1		6	0	0	18	0	1	12	0	0
0	0	1	3	2	1	0	2				0	1
1	0	1	2	0	0	0	8	0	2	1	0	0
1	0	1	2	3	0	0	9	0	1	12	0	0
1	0	1	1	18	0	0	44	0	1	57	1	0
1	0	1	3	12	0	0	20	0	0	20	0	0
1	1	1	11	16	0	0	21	0	1	31	1	0
1	0	1	4	17	1	0	13	0	1	10	0	0
1	0	1	6	8	0	0	19	0	2	39	0	0
0	0	1	8	3	0	0	27	0	5	43	1	0
1	0	1	5	0	0	0	19	0	0	13	0	0
0	0	1	4	9	1	0	31	0	3	44	1	0
1	0	1	7	15	0	0	53	0	1	59	1	0
1	0	1	1	6	0	0	10	0	0	1	0	0
0	0	1	1	6	1	0	19	0	5	21	0	0
0	0	1	4	3	1	0	18	0	1	18	0	0
1	0	1	8	3	0	0	11	0	1	0	0	0
1	0	1	1	8	0	0	22	0	1	29	1	0
0	0	1	4	5	0	0	20	0	0	14	0	0
1	1	1	1	18	1	1	13		0	15	0	0
0	0	1	1	3		0	17	0	0	2	0	0
1		1				0					1	1
0	0	2	4	7	0	0	10	0	0	12	0	0
1	0	2	4	17	0	0	24	0	2	29	1	0
1	0	1	2	15	0	0	7	0	1	19	0	0
0	0	1	0	9	0	0	6	0	0	4	0	0
1	0	1	3	0	0	0	40	0	0	41	1	0
1	0	1	2	3	0	0	15	0	2	12	0	0
1	1	1	1	8	0	0	15	0	3	10	0	0
1	1	1	14	0	0	0	10	0	0	3	0	0
0	0	1	2	0	0	0	32	0	0	52	1	0
0	1	1	3	4	1	0	8	0	0	14	0	0
1	0	1	5	18	0	0	41	0	2	74	1	1
0	0	2	4	0	0	0	22	0	1	17	1	0
1	0	1	1	7	0	0	16	0	0	35	0	0
1	0	2	12	23		0	3	0	0	0	0	0
1	0	1	0	16	0	0	6	0	0	0	0	0
1	1	1	3	17	1	0	37	0	1	44	1	0
1	0	1	5	14	1	1	20	0	1	21	0	0
1	1	1	2	16	1	0	17	0	6	44	0	0
1	0	1	13	10	0	0	19	0	2	2	0	0
1	0	1	7	7	0	0	5	0	1	12	0	0
0	0	1	4	6	0	0	31	0	3	57	1	0
0	1	2	3	7	1	0	10	0	3		0	1
1	0	1	3	6		0	10	0	1	0	0	0
1	0	1	4	1	0	0	4	0	1	1	0	0
1	1	1	4	15	0	0	14	0	2	23	0	0
0	0	1	3	7	1	0	25	0	0	46	1	0
1	1	1	16	4	0	0	17	0	0	18	0	0
0	0	2	1	7	0	0	18	0	1	6	0	0
1	0	1	5	3	0	0	7	0	0	9	0	0
0	0	1	4	17	0	0	23	0	6	31	1	0
0	0	9	2	8	0	0	15	0	1	26	0	0
1	0	1	5	8	0	0	15	0	4	30	0	0
0	0	1	2	11	1	0	23	0	6	7	1	0
0	0	2	3	5	1	0	22	0	2	27	1	0
1	0	1	2	7	0	0	39	0	0	14	1	0
1	0	1	9	5	0	0	5	0	1	6	0	0
1	0	2	0	4	1	0	17	0	0	10	0	0
0	1	1	25	20	1	1	30	0	4	56	1	0
0	0	2	0	5	0	0	9	0	0	0	0	0
0	0	1	8	2	1	0	26	0	0	41	1	0
1	0	1	4	8	0	0	22	0	2	46	1	0
0	0	2	1	11	0	0	17	0	1	4	0	0
1	0	1	4	0	0	0	14	0	0	0	0	0
0	0	1	5	12	1	0	27	0	0	37	1	0
1	0	1	9	8	0	0	3	0	0	6	0	0
1	0	1	6	8	0	0	21	0	2	6	1	0
0	0	2	6	1	1	0	12	0	3	33	0	0
0	1	1	2	14	0	0	24	0	1	20	1	0
1	0	1	2	8	0	0	22	0	1	24	1	0
0	0	1	0	4	0	0	7	0	1	12	0	0
1	0	1	1	8	0	0	12	0	0	0	0	0
0	0	1	6	12	0	0	16	0	2	30	0	0
1	0	1	3	8	1	0	31	0	0	20	1	0
1	0	1	2	6	0	0	12	0	2	30	0	0
0	1	1	3	3	0	0	17	0	3	41	0	0
0	0	2	4	8	1	0	21	0	1	34	1	0
1	0	1	11	11	0	0	23	0	0	27	1	0
1	0	1	9	7	1	0	27	0	0	44	1	0
1	0	2	4	19	0	0	17		1	2	0	0
0	0	1	1	2	0	0	10	0	2	5	0	0
0	0	1	2	7	0	0	28	0	3	45	1	0
1	0	1	9	14	0	0	48	0	1	26	1	0
1		1				0					1	1
1	0	1	2	3	1	0	7	0	0	22	0	0
0	0	1	1	4	0	0	11	0	0	1	0	0
1	0	1	3	1	0	0	1	0	0	6	0	0
1	0	2	4	0	1	0	14	0	1	49	0	0
1	0	1	0	21	0	0	44	0	0	3	1	0
1	0	1	17	8	1	0	24	0	1	32	1	0
1	0	1	2	3	1	0	22	0	0	15	1	0
0	0	2	8	14		0	26	0	3	25	1	0
0	1	1	18	18	1	0	29		3	35	1	0
1	0	1	2	8		0	13	0	1	36	0	0
1	0	1	0	4	0	0	10	0	0	4	0	0
1	0	1	2	0	0	0	5	0	0	6	0	0
1	0	1	2	1	0	0	13	0	0	0	0	0
0	0	1	4	15	0	0	20	0	2	15	0	0
1	0	1	2	7	0	0	21	0	2	16	1	0
1	1	1	1	5	0	0	22	0	0	35	1	0
0	0	1	2	1	1	0	7	0	0	1	0	0
1	0	1	3	3	0	0	12	0	3	12	0	0
1	0	1	2	5	0	0	13	0	0	0	0	0
0	0	1	3	4	0	0	22	0	0	21	1	0
0	0	2	3	8	0	0	7	0	0	16	0	0
1	0	1	6	1	0	0	8	0	1	7	0	0
0	0	1	7	9		0	7	0	4	6	0	0
1	0	1	1	14	0	0	18	0	0	30	0	0
0	1	1	3	14	0	0	13	0	2	21	0	0
0	1	1	27	22	1	0	52	0	3	75	1	1
0	0	2	3	6	1	0	19	0	1	16	0	0
1	0	2	12	23	0	0	7	0	0	35	0	0
0	0	2	1	6	0	0	19	0	3	48	0	0
0		1	6	14	1	1					1	1
0	1	1	4	12	1	0	18	0	1	12	0	0
1	0	1	11	13	0	0	12	0	0	16	0	0
0	0	1	5	9	0	0	22	0	2	16	1	0
0	1	1	3	16	1	0	27	0	0	24	1	0
0	0	1	6	6	0	0	15		2	23	0	0
1	0	1	10	18	1	0	19	0	0	11	0	0
1	0	1	8	11	0	1	13	0	1	2	0	0
0	1	2	8	10	1	0	25	0	3	38	1	0
1	0	2	1	9	0	0	12	0	0	2	0	0
1	0	1	5	1	0	1	14	0	2	7	0	0
0	0	1	3	3	0	0	14	0	2	28	0	0
0	0	1	4	5	1	0	20	0	2	24	0	0
1	0	1	4	5	1	0	20	0	0	22	0	0
1	0	1	1	10	0	0	8	0	0	2	0	0
1	0	1	5	5	1	0	12	0	1	16	0	0
1	0	1	4	14	0	0	24	0	1	25	1	0
0	0	2	2	8	0	0	14	0	1	2	0	0
1	0	1	1	15	1	0	11	0	0	38	0	0
1	0	1	4	12	0	0	23	0	3	34	1	0
0	0	1	2	6	0	0	2	0	2	16	0	0
0	0	1	3	6	1	0	26		1	49	1	0
0	0	1	5	10	0	0	24	0	1	45	1	0
0	0	2	0	12	0	0	10	0	0	1	0	0
1	1	1	7	10		0	32	0	1	24	1	0
1	0	1	2	10	0	0	5	0	0	2	0	0
1	1	2	3	19	0	0	45	0	0	68	1	1
0	0	9	5	0	0	0	0	0	0	0	0	0
0	0	1	16	11		0	31	0	6	50	1	0
1	0	1	1	0	0	0	20	0	0	12	0	0
1	0	1	7	6	1	1	17	0	2	68	0	1
1	0	1	27	18		0	34	0	1	32	1	0
0	0	1	10	2	0	0	23		0	25	1	0
1	0	1	1	4	0	0	14	0	1	4	0	0
1	0	1	2	4	0	0	4	0	2	0	0	0
1	1	2	7	12	0	0	32	0	0	42	1	0
0	0	1	2	10	1	0	10	0	2	6	0	0
0	0	1	3	10	0	0	19	0	0	38	0	0
1	0	1	3	7	0	0	14	0	1	14	0	0
1	0	1	5	5	1	0	32	0	1	29	1	0
0	0	2	5	4	1	0	23	0	1	8	1	0
1	0	1	3	11	1	0	12	0	0	5	0	0
0	1	1	6	5		1	22	0	5	19	1	0
0	0	1	3	2	1	0	30	0	0	32	1	0
1	0	1	4	0	0	0	19	0	3	19	0	0
0	0	1		14	1	0	27	0	6	23	1	0
0	1	1	3	12	1	0	13	0	3	47	0	0
1	0	1	3	2	1	0	0	0	0	0	0	0
0	0	2	7	5	0	0	23	0	3	8	1	0
1	0	1	3	4	0	0	12	0	2	26	0	0
0	0	9	7	0	0	0	14	0	1	14	0	0
0	1	1	2	3	0	0	22	0	0	0	1	0
1	0	1	2	0	0	0	3		2	0	0	0
1	0	1	6	5	1	0	12	0	0	9	0	0
1	0	1	0	1	0	0	12	0	0	58	0	0
1	0	1	3	1	0	0	15	0	1	38	0	0
0	1	1	4	14	1	0	28	0	2	36	1	0
0	0	1	0	1	0	0	11	0	0	0	0	0
0	0	1	0	11	0	0	10	0	0	3	0	0
1	1	2	13	0	1	0	57	0	4	90	1	1
1	0	1	2	11	0	0	9	0	1	29	0	0
1	0	1	3	1	0	0	7		0	14	0	0
1	0	1	5	4	1	0	14	0	2	50	0	0
0	0	9	1	10	0	0	8	0	0	26	0	0
1	0	1	5	10	0	0	15	0	2	28	0	0
1	0	1	1	12	0	0	10	0	1	26	0	0
1	1	1	13	18		0	31		5	61	1	1
1	0	1	3	9	0	0	8	0	0	12	0	0
1	0	2	8	0	0	0	3	0	2	2	0	0
1	1	1	2	0	0	0	51	0	0	90	1	1
0	0	2	7	12	0	0	21	0	1	0	1	0
1	0	2	2	6	0	0	12	0	0	2	0	0
1	0	1	0	6	0	0	29	0	1	7	1	0
1	0	2	4	9	1	0	9	0	0	38	0	0
0	0	1	0	3	1	0	11	0	2	19	0	0
1	0	1	2	5	0	0	6	0	2	10	0	0
0	1	1	8	5		0	25	0	8	33	1	0
0	1	2	5	7	0	0	41	0	2	17	1	0
1	0	1	6	20	0	0	26	0	1	12	1	0
1	0	2	3	2	0	0	26	0	0	24	1	0
0	0	1	4	3		0	15	0	2	15	0	0
0	0	1	3	7	0	0	14	0	1	34	0	0
0	0	2	1	1	0	0	12	0	0	0	0	0
0	0	1	9	11	1	1	16	0	10	43	0	0
1	1	1	4	12	1	0	40	0	1	60	1	1
1	0	1	0	17	0	0	28	0	4	17	1	0
1		1	5	1	1	0	12	0	1	2	0	0
1	0	1	5	8	1	0	11	0	0	8	0	0
1	0	1	0	15	0	0	8	0	1	0	0	0
1	0	1	2	2	1	0	7	0	1	4	0	0
1	0	1	8	8	0	0	8	0	0	0	0	0
1	0	1	1	4	0	0	7	0	0	17	0	0
1	0	1	9	13	0	0	38	0	1	27	1	0
0	0	1	7	12	0	0	18	0	1	57	0	0
1	0	1	3	10	1	0	12	0	4	58	0	0
1	0	2	3	19	1	0	37	0	0	61	1	1
1	0	1	6	5	0	0	20	0	0	0	0	0
1	0	1	4	3	1	0	7	0	1	14	0	0
1	0	1	3	13	0	0	14	0	0	44	0	0
0	0	1	12	1	0	0	37	0			1	1
0	1	1	0	13	0	0	28	0	5	37	1	0
1	0	1	1	13	1	0	9	0	1	29	0	0
0	1	1	0	22	0	0	33		0	55	1	0
0	0	1	3	1	1	0	19	0	0	24	0	0
1	0	1	1	9	1	0	10	0	1	0	0	0
1	0	1	3	14	0	0	14	0	1	14	0	0
1	0	1	9	13	1	0	27	0	5	66	1	1
1	0	1	2	16	1	0	30	0	1	19	1	0
1	0	1	3	17	0	0	21	0	1	15	1	0
0	1	2	7	18	1	0	27		3	55	1	0
1	0	1	2	5	1	0	2	0	1	7	0	0
0	1	2	8	4		0	13		1	26	0	0
0	0	1	2	9	0	0	3	0	1	0	0	0
0	0	1	0	1	0	0	9	0	1	11	0	0
0	1	1	11	9	0	0	26		7	29	1	0
1	0	1	4	13	1	0	11	0	3	24	0	0
0	0	1	2	0	0	0	11	0	1	0	0	0
1	0	1	7	8	0	0	39	0	1	56	1	0
1	0	1	12	0	0	0	25	0	2	37	1	0
1	0	1	5	13	0	0	47	0	0	57	1	0
1	0	1	4	3	0	0	13	0	1	17	0	0
1	0	1	6	6	1	0	11	0	3	12	0	0
0	0	1	3	11	1	1	26		3	35	1	0
1	0	1	8	10	1	0	3	0	0	30	0	0
0	0	2	4	19	0	0	21	0	0	17	1	0
0	0	9	13		1	0	19	0	5	28	0	0
1	0	1	2	13	0	0	17	0	4	12	0	0
1	0	1	1	3	0	0	11	0	0	14	0	0
0	0	1	3	10	1	0	28	0	4	38	1	0
1	1	1	3	7	1	0	10	0	0	5	0	0
1	0	1	1	5	1	0	17	0	0	5	0	0
1	0	2	3	18	0	0	18	0	0	3	0	0
0	1	1	3	2	1	0	41		0	20	1	0
1		1	7	11	0	0					1	1
1	0	1	10	12	0	0	31	0	4	44	1	0
1	0	1	2	9	1	0	26	0	1	21	1	0
1	1	1	2	14	1	0	15	0	1	24	0	0
0	1	1	0	0	0	0	30	0	1	1	1	0
1	1	1	4	14	0	0	48	0	0	79	1	1
1	1	1	12	7	1	0	35	0	1	53	1	0
0	0	1	14	7	0	0	14	0	1	27	0	0
1	0	1	4	8	1	0	28	0	3	21	1	0
1	0	1	2	10	0	0	16	0	0	6	0	0
0	0	1	3	14	1	0	14	0	1	13	0	0
1	0	1	8	14	1	0	16	0	1	32	0	0
0	0	1	0	6	0	0	14	0	0	21	0	0
1	1	1	3	17	0	0	22	0	0	62	1	1
1	0	1	12	9		0	18	0	1	39	0	0
1	0	1	2	9	1	0	9	0	0	9	0	0
1	1	1	4	24	1	0	32	0	3	44	1	0
1	1	1	10	10	1	0	40	0	0	21	1	0
0	0	1	4	12	1	0	20	0	1	23	0	0
0	1	1	15	15	1	1	12	0	1	58	0	0
1	0	1	14	5	0	0	22	0	3	51	1	0
1	0	1	17	15	1	1	20	0	0	43	0	0
0	0	2	1	6	0	0	17	0	1	13	0	0
1	0	1	3	1	0	0	7	0	1	11	0	0
1	0	1	5	1	1	0	18	0	0	24	0	0
1	0	1	7	2	1	0	17	0	1	12	0	0
1	0	1	3	5	0	0	1	0	1	6	0	0
0	0	1	8	8	1	0	24	0	3	23	1	0
1	0	1	3	8	0	0	31	0	3	39	1	0
0	1	1	15	16	1	0	18	0	4	37	0	0
0	1	2	0	4	0	0	37	0	1	3	1	0
1	1	1	7	9	0	0	37	0	5	45	1	0
1	0	2	3	1	1	0	12	0	2	0	0	0
0	1	1	2	11	1	0	16	0	3	23	0	0
1	0	1	2	17	0	0	3	0	0	0	0	0
1	0	2	19	5	0	0	37	0	2	59	1	0
1	0	1	23	22	0	0	25	0	3	3	1	0
1	0	2	16	20	0	0	45	0	1	74	1	1
0	0	1	2	27	0	0	20	0	0	8	0	0
1	1	1	14	16	1	0	21	0	0	38	1	0
1	0	2	3	24	0	0	21		1	32	1	0
0	0	1	3	12	1	0	24	0	2	69	1	1
1	0	1	4	13	0	0	18	0	1	14	0	0
1	0	1	2	8	0	0	12	0	0	20	0	0
1	0	1	9	10	0	0	38	0	1	30	1	0
0	1	1	7	8	1	0	31	0	6	47	1	0
0	0	2	2	16	0	0	12	0	4	22	0	0
1	1	1	11	13	1	0	30	0	5	40	1	0
1	0	1	3	5		0	16	0	0	8	0	0
1	0	1	10	9	0	0	24	0	5	50	1	0
1	0	1	5	3	0	0	7	0	0	0	0	0
1	0	1	14	5	0	0	22	0	0	44	1	0
1	1	1	5	15	1	0	45	0	1	43	1	0
0	0	1	2	1	0	0	11	0	0	7	0	0
0	0	1	5	17	1	0	33	0	0	50	1	0
0	0	1	5	17	1	1	28	0	0	83	1	1
0	0	1	2	6	0	0	18	0	0	1	0	0
1	1	2	8	17	1	1	22	0	1	30	1	0
0	0	1	6	2	0	0	6	0	0	11	0	0
1	0	1	4	5	1	0	15	0	0	6	0	0
1	0	1	5	11	0	0	32	0	1	51	1	0
1	0	1	11	0	1	0	12	0	2	32	0	0
0	0	1	7	7	0	0	25	0	4	24	1	0
1	0	1	2	16		0	26	0	1	30	1	0
1	0	1	1	3	0	0	3	0	0	1	0	0
1	0	1	3	16	0	0	3	0	0	0	0	0
0	0	1	2	8	1	0	29	0	2	29	1	0
1	0	1	2	4	1	0	14	0	1	19	0	0
1	0	1	3	1	1	0	33	0	0	39	1	0
0	1	1	5	13	1	0	20	0	2	0	0	0
1	0	1	0	6	0	0	29	0	0	35	1	0
0	0	1	5	1	1	0	15	0	2	17	0	0
0	1	1	13	2	0	0	46	0	4	78	1	1
1	0	2	11	3	0	0	20	0	0	33	0	0
0	1	1	3	9		0	17	0	1	12	0	0
1	1	1	9	19	1	1	53	0	1	68	1	1
1	0	1	3	19	1	0	13	0	2	22	0	0
0		1	5	23	1	1					1	1
1	1	1	7	21	0	0	30	0	1	21	1	0
1	0	2	3	20	1	0	40	0	0	63	1	1
0	0	1	2	4	0	0	15	0	2	19	0	0
1	1	1	13	14	1	0	34	0	6	76	1	1
1	0	1	8	18	1	0	34	0	0	39	1	0
1	0	9	10	8	0	0	20	0	0	48	0	0
0	0	1	0	6	0	0	18	0	0	5	0	0
0	1	1	3	7	0	0	20	0	5	26	0	0
1	0	1	15	0	0	0	3	0	2	4	0	0
1	0	1	0	2	0	1	24	0	1	0	1	0
0	1	1	4	10	1	1	25	0	4	37	1	0
1	0	1	4	9	0	0	13	0	3	12	0	0
0	0	1	5	10	1	0	15	0	5	37	0	0
1	0	1	1	11	0	0	19	0	0	7	0	0
0	1	1	6	16	0	0	24	0	3	1	1	0
1	0	1	6	3	0	0	27	0	1	25	1	0
0	1	1	13	21	1	0	17	0	2	22	0	0
0	0	1	4	7	0	0	26	0	2	46	1	0
1	0	1	8	2	1	0	39	0	0	42	1	0
0	1	1	5	23	0	0	26	0	2	39	1	0
1	0	1	10	13	0	0	25	0	0	21	1	0
0	0	1	3	5	0	0	20	0	0	20	0	0
1	0	1	1	13	0	0	27	0	0	46	1	0
0	1	1	0	9	1	1	34	0	1	36	1	0
1		1	4	19	0	0					1	1
1	0	1	9	11	1	0	7	0	2	4	0	0
1	0	1	5	19	0	0	16	0	0	11	0	0
0	0	1	9		0	0	22				1	1
0	0	1	0	2	0	0	21	0	5	26	1	0
0	1	1	4	0	0	0	22	0	1	2	1	0
1	0	1	8	9	0	0	16	0	1	27	0	0
1	0	2	8	12	0	0	20	0	2	19	0	0
1	0	1	19	13	0	0	19	0	2	20	0	0
0	1	1		4	0	0	26	0	3	57	1	0
0	1	1	12			0	24	0	5	37	1	0
1	0	1	1	2	0	0	14	0	2	21	0	0
1	0	2	3	6	0	0	8	0	0	3	0	0
1	0	1	1	2	1	0	13	0	0	30	0	0
1	0	1	3	2	0	0	12	0	0	1	0	0
1	0	2	5	6	1	0	18	0	1	18	0	0
0	0	1	3	0	0	0	4	0	2	17	0	0
0	1	1	3	7	1	0	42	0	0	40	1	0
0	0	1	0	2	1	0	26	0	4	25	1	0
1	0	1	10	4	1	0	22	0	3	40	1	0
1	0	1	5	0	0	0	4	0	0	18	0	0
0	1	2	2	16	1	0	22	0	0	18	1	0
0	0	1	9	6	1	0	13	0	0	18	0	0
0	1	1	2	3	0	0	27	0	0	40	1	0
0	0	9	1	0	0	0	12	0	3	22	0	0
1	0	2	10	2	1	0	37	0	0	31	1	0
1	0	1	5	1	0	0	4	0	0	2	0	0
1	0	2	3	2	0	0	19	0	1	0	0	0
1	1	1	8	12	1	0	17		2	72	0	1
0	1	2	10	4	0	0	12	0	0	0	0	0
1	0	1	6	3	0	0	19	0	1	16	0	0
0	0	2	3	0	0	0	17	0	4	3	0	0
1	0	1	2	20	0	0	19	0	4	37	0	0
1	0	1	6	14	0	0	16	0	0	0	0	0
0	0	1	2	9	1	0	11	0	0	23	0	0
0	0	1	2	1	0	0	14	0	0	57	0	0
0	0	1	1	2	1	0	17	0	0	12	0	0
1	0	1	0	10	0	0	5	0	0	17	0	0
1	0	2	2	10	0	0	18	0	2	26	0	0
1		1				0					1	1
0		1	4	0	0	0					1	1
1	0	1	2	1	0	0	15	0	0	0	0	0
1	0	1	9	0	1	0	18	0	1	17	0	0
0	0	2	3	11	1	0	12	0	0	26	0	0
1	0	1	2	6	0	0	30	0	4	33	1	0
1	1	1	5	14	1	0	37	0	3	39	1	0
1	0	1	1	9		0	8	0	0	5	0	0
1	0	1	4	1	1	0	39	0	2	21	1	0
0	0	1	0	2		0	19	0	1	66	0	1
0	1	2	5	5	1	0	16	0	9	15	0	0
1	0	1	3	0	0	0	5	0	0	14	0	0
0	0	1	9	8		0	15	0	9	0	0	0
1	0	1	12	11	0	0	21	0	1	32	1	0
1		1				0					1	1
0	0	2	0	9	0	0	24	0	2	59	1	0
1	0	1	18	9	0	0	12	0	0	0	0	0
0		1	0	0	0	0	11	0	0	10	0	0
0	1	1	2	5	0	0	33	0	1	15	1	0
1	0	1	2	1		0	12	0	0	1	0	0
1	0	1	0	6	0	0	14	0	0	51	0	0
1	0	1	0	5	0	0	12	0	0	6	0	0
1	0	1	3	5	0	0	5	0	0	0	0	0
0	0	1	2	1	0	0	7	0	3	33	0	0
1	1	1	0	15	0	0	32	0	0	52	1	0
1	0	1	8	8	1	0	38	0	4	35	1	0
0	0	1	2	1	0	0	8	0	0	4	0	0
1	0	1	6	6	0	0	19	0	4	11	0	0
0	0	1	2	0	0	0	15	0	1	9	0	0
1	0	2	4	3	0	0	4	0	4	7	0	0
0	1	2	4	7	0	0	15	0	3	51	0	0
0	1	2	3	14	1	0	16	0	1	24	0	0
0	0	1	5	18	0	0	24	0	1	47	1	0
1	0	1	9	3	0	0	23	0	3	42	1	0
1	0	1	5	8		0	11	0	0	5	0	0
1	0	1	15	17	0	0	38	0	2	52	1	0
0	0	1	4	12	1	0	26	0	0	0	1	0
1	0	1	4	9	0	0	8	0	0	2	0	0
1	0	1	1	1	0	0	9	0	1	16	0	0
0	0	1	3	1	0	0	16	0	2	27	0	0
0	0	2	1	11	0	0	32	0	3	48	1	0
1	0	2	3	2	0	0	12	0	0	0	0	0
1	0	2	1	3	1	1	4	0	1	5	0	0
1	0	1	4	8	0	0	5	0	0	4	0	0
0	1	1	3	7		0	30	0	5	20	1	0
0	1	1	12	21	1	1	26	0	3	40	1	0
1	0	1	4	4	0	0	9	0	2	4	0	0
1	0	1	5	6	0	0	24	0	0	27	1	0
1	1	1	1	11	0	0	20	0	2	34	0	0
1	0	1		18	0	0	17	0	4	48	0	0
1	1	1	3	0	0	0	7	0	2	7	0	0
0	0	1	6	2	1	0	15	0	1	20	0	0
0	0	1	2	0	0	0	14	0	0	11	0	0
0	0	1	7	1	0	0	10	0	0	7	0	0
0	0	1	0	2	0	0	13	0	0		0	1
0	1	1	18	10	1	0	23		3	54	1	0
0	1	1	6	0	1	1	30	0	3	54	1	0
1	0	1	4	6	0	0	28	0	0	37	1	0
0	0	1	3	0	0	0	9	0	2	42	0	0
0	0	2	10	14	1	0	23	0	2	56	1	0
0	0	1	15	17	1	0	21	0	0	34	1	0
1	0	1	11	11	0	0	34		2	26	1	0
1	1	1	2	2	0	0	16	0	4	26	0	0
1	1	1	13	15	1	1	45	0	1	66	1	1
1	0	1	4	6	0	0	14	0	2	14	0	0
1	0	1	3	0		0	15	0	1	22	0	0
0	0	1	8	14	0	0	29	0	4	27	1	0
1	0	1	5	3	1	0	18	0	4	11	0	0
0	0	1	2	13	0	0	29	0	2	21	1	0
1	0	2	3	2	0	0	17	0	1	19	0	0
0	0	1	2	0	0	0	8	0	0	2	0	0
1		1	2	5	1	0	26		0	10	1	0
1	0	2	4	2	0	0	8	0	1	31	0	0
0	0	9	2	4	0	0	21		3	34	1	0
1	0	1	3		0	0	25	0	2	72	1	1
1	0	1	0	8	1	0	34	0	0	35	1	0
1	0	2	6	0	1	0	27	0	1	35	1	0
1	0	1	2	2	0	0	12	0	1	13	0	0
0	1	1	4	0	1	0	35	0	0	0	1	0
0	0	1	4		1	0	35	0	2	34	1	0
1		2		12	1	0					1	1
1	1	1	4	3	1	0	36	0	5	58	1	0
0	0	1	8	0	0	0	10	0	1	13	0	0
0	0	1	9	4	0	0	35	0	3	25	1	0
1	0	1	11	0	0	0	15	0	1	22	0	0
1	0	1	2	1	0	0	8	0	0	0	0	0
0	0	1	0	10	0	0	6	0	2	20	0	0
0	0	1	7	13		0	16	0	3	47	0	0
0	0	1	1	3	0	0	8	0	0	0	0	0
0	0	1	15	2	0	0	14	0	0	15	0	0
1	0	1	2	13	1	0	24	0	3	37	1	0
1	0	2	12	6	0	0	27	0	6	45	1	0
0	0	1	7	7	0	0	5	0	7	38	0	0
1	0	1	8	6	0	0	28	0	3	29	1	0
1	0	1	1	1	0	0	8	0	1	13	0	0
1	0	1	4	13		0	22	0	0	40	1	0
1	0	9	3	10	0	1	7	0	0	23	0	0
1	0	1	2	6	0	0	12	0	0	1	0	0
0	0	1	6	2	0	0	22		2	43	1	0
1	0	1	2	1		0	17	0	0	2	0	0
1	0	1	2	4	1	0	28	0	2	38	1	0
1	0	1	4	7	0	0	18	0	1	38	0	0
0	0	1		7		0	28	0	0	40	1	0
1	0	1	1	5	0	0	19	0	0	41	0	0
0	1	1	1	5	1	0	14	0	1	12	0	0
1	0	2	1	4	0	0	7	0	0	26	0	0
1	0	1	4	16	0	0	35	0	0	47	1	0
1	0	2	7	5	0	0	5	0	0	8	0	0
0	0	1	0	1	0	0	11	0	1	29	0	0
1	0	1	3	1	0	0	9	0	0	0	0	0
0	0	1	15	21	1	1	20	0	1	4	0	0
0	1	1	14	12	1	0	21	0	3	44	1	0
1	0	1	1	3	1	0	15	0	4	45	0	0
1	0	1	6	4	0	0	34	0	2	61	1	1
0	0	1	8	4	1	0	13	0	4	9	0	0
1	0	2	4	16	0	0	3	0	0	3	0	0
0		1	5	10		0					1	1
1	0	1	3	1	1	0	24	0	0	13	1	0
1	0	1	1	4	0	0	6	0	0	0	0	0
1	0	1	4	9	0	0	31	0	0	4	1	0
0	1	1	17	17	1	1	27	0	4	45	1	0
1	0	1	2	0	0	0	11	0	0	23	0	0
0	0	9	6	3	1	0	22	0	0	29	1	0
1	0	1	6	0	0	1	24	0	0	29	1	0
0	0	1	3	0	0	0	11	0	1	2	0	0
0	0	1	6	10	0	0	25	0	0	56	1	0
1	0	1	3	6	1	0	17	0	1	4	0	0
1	0	1	1	0	0	0	3	0	0	0	0	0
0	0	1	12	0	1	0	11		0	30	0	0
0	0	1	2	1	0	0	12	0	2	2	0	0
1	0	1	9	1	0	0	9	0	0	33	0	0
0	0	1	5	10	0	0	6	0	1	34	0	0
1	0	2	3	1	1	0	14	0	0	14	0	0
1	0	1	4	2		0	9	0	1	7	0	0
1	0	1	1	8	0	1	22	0	1	17	1	0
1	0	1	4	18	1	0	36	0	1	55	1	0
0	0	1	8	2	1	0	22	0	0	18	1	0
1	0	1	1	2	0	0	18	0	2	26	0	0
0	0	1	4	1	0	0	24		2	49	1	0
1	0	1	2	1	0	0	8	0	0	5	0	0
0	0	2	14	0	0	0	6	0	1	0	0	0
1	1	2	18	9	0	0	26		3	55	1	0
1	0	1	8	2	0	0	12	0	0	0	0	0
0	1	1	3	5	0	0	12	0	3	62	0	1
0	0	1	1	5	1	1	13		0	39	0	0
1	0	1	2	17	1	0	7		0	0	0	0
0	1	1	2	3		0	5	0	1	3	0	0
0		1	13	23	1	0					1	1
1	0	1	5	8	0	0	12	0	0	3	0	0
0		1	6	11		0					1	1
1		1	5	3	0	0	31	0	0	4	1	0
1	1	1	9	14	1	0	42		2	48	1	0
1	0	2	4	13	0	0	10	0	0	0	0	0
0	1	2	1	0	0	0	27	0	0	0	1	0
1	0	1	9	20	1	1	23	0	3	38	1	0
1	0	1	2	1	0	0	19	0	0	16	0	0
1	0	1	6	7	0	0	19	0	1	6	0	0
1	0	1	2	11		0	12	0	0	27	0	0
0	0	2	1	12	0	0	13	0	0	13	0	0
1	0	1	15	3	1	0	22	0	0	44	1	0
0	0	2	6	9	0	0	28	0	6	32	1	0
1	0	1		8	1	0	3	0	0	2	0	0
0	0	2	2	2	1	0	12	0	0	12	0	0
1	0	2	1	1	0	0	6		0	1	0	0
1	0	1	4	14	0	0	9	0	3	16	0	0
0	0	1	8	8	1	0	23		2	39	1	0
0	1	2	2	1	1	0	35	0	1	38	1	0
1	0	1	6	1	1	0	33	0	0	10	1	0
1	0	1	12	14	1	0	39	0	0	41	1	0
1	0	1	8	9	0	0	12	0	0	0	0	0
0	0	1	0	2	1	0	20	0	0	12	0	0
1	1	1	4	8	0	0	30	0	0	24	1	0
1	0	1	2	3	0	0	9	0	3	50	0	0
0	0	1	0	8	0	0	29	0	0	28	1	0
0	1	1	0	0	0	0	21	0	5	8	1	0
1	0	1	3	18	0	0	26	0	0	40	1	0
0	0	2	10	15	0	0	21	0	1	29	1	0
0	1	1	3	0	0	0	10	0	1	0	0	0
1	0	1	1	1	1	0	19	0	0	43	0	0
1	1	2	14		1	0	49	0	3	84	1	1
1	0	1	4	3		0	7	0	2	1	0	0
1	1	1	1	8	0	0	25	0	0	21	1	0
1	1	1	8	17	0	0	43	0	2	8	1	0
0	1	2	3	1	0	0	13	1	1	8	0	0
1	0	1	5	0	0	0	13	1	0	2	0	0
1	0	2	5	20	0	0	20	1	0	38	0	0
1	0	1	3	13	0	0	18	1	0	29	0	0
0	1	2	15	16	1	0	29	1	4	49	1	0
1	0	1	3	11	1	0	11	1	2	36	0	0
1	1	1	16	1	1	0	38	1	0	30	1	0
0	0	2	1	10	0	0	16	1	3	52	0	0
0	0	1	0	0	0	0	35	1	2	27	1	0
0	1	1	4	16	0	0	48	1	3	30	1	0
0	0	1	1	2	0	0	3	1	0	0	0	0
1	0	1	2	3	1	0	19	1	2	33	0	0
1	0	1	7	0	0	0	20	1	3	14	0	0
1	0	1	4	0	0	0	4	1	1	30	0	0
1	0	1	2	1	0	0	12	1	3	23	0	0
1	0	1	3	12	0	0	10	1	1	16	0	0
0	0	1	3	8	1	0	12	1	0	16	0	0
1	0	2	2	0	0	0	12	1	2	6	0	0
1	1	1	24	15	0	0	33	1	4	53	1	0
1	1	1	15	18	1	1	21	1	4	61	1	1
0	0	1	1	1	0	0	7	1	0	2	0	0
1	0	2	5	0	1	0	24	1	0	54	1	0
0	0	1	4	12	0	0	16	1	0	33	0	0
1	1	2	0	9		0	47	1	1	84	1	1
0	0	1	3	22	1	0	33	1	3	38	1	0
0	0	1		14	1	0	22	1	4	42	1	0
1	0	9	3	9	0	0	6	1	0	4	0	0
1	0	1	4	0	1	0	14	1	0	15	0	0
1	0	1	1	4	1	0	4	1	1	8	0	0
0	0	1	10	15	0	1	19	1	1	26	0	0
1	0	1	5	5	0	0	11	1	2	8	0	0
1	0	1	10	1	1	0	21	1	0	34	1	0
0	0	1	4	11	1	0	14	1	2	14	0	0
0	1	2	3	9	0	0	10	1	1	1	0	0
1	0	2	8	13	0	0	20	1	0	33	0	0
0	0	9	8	14	0	0	31	1	4	29	1	0
0	1	1	2	0	0	0	25	1	11	60	1	1
0	0	1	2	13	1	1	13	1	2	37	0	0
0	0	1	8	11	1	0	7	1	2	18	0	0
1	0	1	4	12	0	0	8	1	0	0	0	0
1	0	1	1	2	0	0	5	1	0	0	0	0
1	1	1	2	4	0	0	51	1	0	0	1	0
1	0	1	6	6	1	0	15	1	2	27	0	0
1	0	2	12	0		0	9	1	0	11	0	0
0	0	1	9	4		0	21	1	3	36	1	0
1	0	1	3	13	1	0	16	1	0	25	0	0
1	1	1	2	2	1	0	29	1	0	42	1	0
1	0	1	8	1	1	0	10	1	2	17	0	0
1	0	1	3	10	0	0	12	1	0	4	0	0
0	0	1	0	0	1	0	48	1	3	13	1	0
1	0	1	3	2		0	15	1	2	17	0	0
0	0	1	2	0	0	0	23	1	3	43	1	0
0	1	1	5	6		0	15	1	0	6	0	0
1	0	1	6	0	0	0	14	1	2	43	0	0
1	1	1	3	16	0	0	23	1	0	37	1	0
1	0	2	9	13	0	0	33	1	2	18	1	0
1	0	1	3	2	1	0	27	1	2	54	1	0
0	0	1	4	21	0	0	23	1	2	28	1	0
0	0	1	16	1	0	0	16	1	2	30	0	0
1	0	1	14	14	0	0	24	1	1	17	1	0
0	1	1	4	21	1	1	42	1	2	74	1	1
0	0	1	1	9	1	0	27	1	1	28	1	0
1	0	1	5	9	0	0	29	1	0	44	1	0
0	0	1	2	2	0	0	10	1	1	24	0	0
0	0	1	0	11	0	0	16	1	0	0	0	0
1	0	1	3	21	0	0	24	1	1	24	1	0
0	0	9	13	10	0	0	16	1	0	8	0	0
1	0	1	2	2	1	0	7	1	2	19	0	0
1	0	1	1	8	1	0	30	1	0	12	1	0
1	1	1	1	16	1	1	33	1	3	55	1	0
1	0	1	9	0	0	0	27	1	0	20	1	0
1	0	1	4	14	1	0	16	1	4	60	0	1
1	0	1	8	0	1	1	8	1	2	2	0	0
1	0	1	3	2	1	0	8	1	0	0	0	0
1	0	1	12	14	0	1	17	1	2	11	0	0
1	0	1	2	12	1	0	13	1	0	5	0	0
1	1	1	1	5	0	0	46	1	0	26	1	0
1	0	1	3	0	0	0	17	1	0	23	0	0
1	0	1	18	10	1	0	44	1	0	66	1	1
0	0	2	7	8	0	0	18	1	1	36	0	0
1		1	5	0	1	0	9	1	1	6	0	0
1	0	2	10	2	1	0	6	1	0	11	0	0
1	0	2	2	1	0	0	11	1	1	13	0	0
1	0	1	8	0	0	0	10	1	0	11	0	0
0	0	2	3	4	0	0	7	1	1	13	0	0
1	0	1	9	6	1	0	18	1	0	15	0	0
1	1	2	4	4	1	0	46	1	3	61	1	1
1	0	1	6	10	1	0	4	1	1	0	0	0
0	0	1	4	1	0	0	14	1	1	21	0	0
1	0	2	7	6	1	0	16	1	0	28	0	0
1	0	1	10	16	1	0	26	1	0	21	1	0
0	1	1	19	15	0	0	53	1	5	33	1	0
0	0	1	5	5	0	0	11	1	4	33	0	0
1	0	1	5	6	0	0	19	1	1	31	0	0
0	1	1	2	0	1	0	46	1	1	2	1	0
1	0	1	4	16		0	20	1	2	47	0	0
1	0	2	3	7	0	0	11	1	4	11	0	0
1	0	1	12	11	1	0	18	1	1	54	0	0
1	0	1	9	11	0	0	10	1	1	3	0	0
1	0	1	11	17	1	0	22	1	1	14	1	0
0	0	1	2	12	1	0	34	1	3	78	1	1
0	0	1	4	0	1	0	24	1	0	12	1	0
0	0	1	1	6	0	0	14	1	4	19	0	0
0	1	1	5	7	1	0	24	1	3	25	1	0
1	0	1	2	0	0	0	20	1	0	20	0	0
0	0	1	11	3	1	0	22	1	0	25	1	0
0	0	2	2	4	1	0	20	1	2	33	0	0
1	0	1	10	3	0	0	38	1	4	61	1	1
0	1	1	3	14	1	1	31	1	5	51	1	0
0	0	1	8	13	0	1	36	1	2	66	1	1
1	0	1	10	13	0	0	25	1	0	33	1	0
1	0	1	5	4	1	0	11	1	3	21	0	0
1	0	1	11	3	0	1	2	1	2	76	0	1
1	0	2	2	12	0	0	12	1	1	12	0	0
0	1	1	4	12	1	0	19	1	2	23	0	0
1	0	1	4	5	0	0	12	1	1	0	0	0
1	0	1	6	6	1	0	17	1	3	28	0	0
0	0	1	6	4	0	0	17	1	1	26	0	0
0	0	1	1	4	1	0	19	1	2	34	0	0
0	1	2	3	13	1	0	18	1	3	39	0	0
1	0	2	4	4	0	0	9	1	1	9	0	0
1	0	1	12	5	1	0	18	1	1	27	0	0
1	0	2	0	9	0	0	11	1	0	33	0	0
1	0	1	7	6	1	0	4	1	0	4	0	0
1	0	1	4	10	0	0	25	1	2	42	1	0
0	0	1	12	5	0	0	16	1	6	30	0	0
1	0	1	1	1	1	0	10	1	0	17	0	0
1	0	1	6	5	0	0	12	1	6	7	0	0
1	0	1	1	11	0	0	22	1	3	23	1	0
0	1	2	6	8	1	1	20	1	5	34	0	0
1	0	1	8	17	0	0	23	1	1	20	1	0
0	0	2	11	0	1	0	4	1	0	1	0	0
0		1	9	2	0	0		1			1	1
1	0	1	2	3	0	0	1	1	0	1	0	0
1	0	1	2	1	1	0	35	1	0	42	1	0
0	0	1	3	13	0	0	3	1	0		0	1
1	1	1	7	21	1	0	41	1	1	42	1	0
1	0	1	4	6	0	0	11	1	1	3	0	0
0	1	1	22	8	1	0	24	1	0	55	1	0
0	1	2	6	24	1	1	46	1	3	80	1	1
0	1	1	0	0	1	1	47	1	0	60	1	1
1	0	1	4	2	0	0	5	1	0	2	0	0
1	0	1	10	9	0	0	20	1	0	21	0	0
0	0	1	2	4	1	0	20	1	2	0	0	0
0	1	1	3	0	1	0	4	1	0	14	0	0
1	1	1	4	6	0	0	21	1	0	12	1	0
0	0	1	2	5		0	19	1	0	2	0	0
1	0	1	8	1	0	0	10	1	3	24	0	0
0	0	1	1	0	0	0	5	1	0	5	0	0
1		1	12	7	0	0	16	1	3	0	0	0
1	0	2	4	3	1	0	22	1	1	3	1	0
1	0	1	3	2	0	0	11	1	0	7	0	0
1	0	1	3	7		0	24	1	0	0	1	0
0	0	1	6	4	0	0	26	1	0	13	1	0
0	0	1	5	10	0	0	12	1	11	0	0	0
0	0	1	4	3	1	0	10	1	0	8	0	0
1	0	1	5	5	0	0	20	1	0	45	0	0
1	0	1	12	5	0	1	30	1	2	44	1	0
1	0	2	3	5	0	0	16	1	0	0	0	0
1	1	2	7	5	1	0	28	1	1	40	1	0
1	0	1	1	2	0	0	36	1	2	37	1	0
1	0	1	5	5	1	0	37	1	0	63	1	1
1	0	9	2	7	0	0	13	1	3	0	0	0
1	0	1	6	13	0	0	24	1	0	37	1	0
1	1	1	5	12	0	0	52	1	0	80	1	1
1	0	1	0	6	1	0	9	1	0	0	0	0
0	0	1	12	11	0	0	8	1	0	30	0	0
1	0	1	5	1	0	0	13	1	3	19	0	0
0	1	1	2	8	1	0	28	1	3	36	1	0
1	0	1	8	1	0	0	16	1	2	5	0	0
0	0	2	10	2	1	0	30	1	0	53	1	0
1	0	1	2	4	0	0	19	1	1	8	0	0
0	1	2	7	14	1	0	35	1	3	35	1	0
1	0	1	2	0	0	0	11	1	2	16	0	0
1	0	1	7	1	0	0	27	1	2	42	1	0
1	0	1	4	10	0	0	21	1	0	16	1	0
1	0	2	0	1	0	0	6	1	0	9	0	0
1	0	1	2	16	0	0	33	1	0	41	1	0
0	1	1	6	8	1	0	29	1	2	46	1	0
1	0	1	11	0	0	0	33	1	1	48	1	0
0	0	1	2	10	0	0	32	1	1	27	1	0
1	0	1	4	16	0	0	13	1	0	8	0	0
1	0	2	4	13	0	1	38	1	2	57	1	0
0	0	1	22	6	1	0	22	1	4	32	1	0
1	1	2	9	16	1	0	36	1	9	60	1	1
1	1	1	11	14	0	0	32	1	6	47	1	0
1	0	1	0	10	0	0	14	1	0	4	0	0
1	1	1	0	4	0	0	39	1	0	39	1	0
0	1	1	0	2	0	0	21	1	2	0	1	0
1	0	1	3	6	0	0	3	1	1	0	0	0
1	0	1	5	8	0	0	18	1	1	32	0	0
0	1	1	2	4	0	0	29	1	5	24	1	0
1	0	1	3	12	1	0	39	1	0	28	1	0
1	0	1	3	0	0	0	11	1	0	3	0	0
0	0	1	1	1	1	0	17	1	1	43	0	0
1	0	1	1	4	0	0	13	1	1	27	0	0
1	0	1	2	7	1	0	20	1	2	33	0	0
0	1	1	4	12	1	0	24	1	0	27	1	0
1	1	1	10	9	0	0	49	1	2	58	1	0
1	0	1	3	2		0	15	1	2	17	0	0
0	0	1	1	16	1	0	28	1	1	68	1	1
0	0	9	2	0	0	0	6	2	2	4	0	0
0	0	2	21	16	0	0	47	2	3	71	1	1
1	0	1	2	8	1	0	32	2	0	22	1	0
0	0	1	9	12	0	0	15	2	2	41	0	0
0	0	9	4	1	1	0	16	2	0	28	0	0
0	0	1	6	6	0	0	23	3	0	14	1	0
1	0	1	6	13	1	0	18	2	3	32	0	0
0	0	1	4	2	1	0	28	3	0	39	1	0
0	0	1	10	4	1	0	12	3	1	22	0	0
1	0	1	4	4	1	0	36	2	3	44	1	0
0	0	2	4	3	1	0	28	2	1	40	1	0
1	0	2	6	15	0	0	30	3	2	37	1	0
1	1	1	4	10	1	0	48	2	0	64	1	1
0	0	1	4	0	0	0	18	2	0	16	0	0
1	0	1	4	16	1	0	39	2	0	23	1	0
0	0	1	8	4	1	0	20	3	0	30	0	0
1	0	1	0	7	0	0	5	2	0	0	0	0
0	0	9	5		1	0	22	3	7	17	1	0
1	0	1	5	7	0	1	9	2	0	8	0	0
1	0	1	2	3	1	0	8	3	2	6	0	0
0	1	1	6	13	0	0	30	2	0	49	1	0
1	0	1	9	10	1	0	42	2	1	61	1	1
0	0	1	3	0	1	0	14	2	0	11	0	0
1	0	1	7	1	1	0	11	2	0	6	0	0
1	0	1	3	3	1	0	4	2	2	3	0	0
0	1	1	8	8	0	0	23	2	4	42	1	0
0	0	1	6	13	1	0	33	2	2	70	1	1
1	0	1		16	0	0	20	2	0	16	0	0
1	1	1	18	24	1	0	39	2	2	63	1	1
1	0	1	1	8	0	0	15	2	0	19	0	0
1	0	1	12	13	1	0	6	2	1	7	0	0
1	0	1	3	1	0	0	10	2	3	12	0	0
0	0	1	12	8	1	0	22	2	3	52	1	0
1	0	1	7	3	0	0	23	2	1	6	1	0
0	0	1	11	8	1	1	23	2	2	36	1	0
1	1	1	2	11		1	21	2	1	42	1	0
0	0	2	4	6	1	0	39	2	3	42	1	0
0	0	1	2	4	0	0	12	2	4	0	0	0
1	0	1	5	4	1	0	13	2	2	15	0	0
1	0	1	5	9	0	0	11	2	0	0	0	0
1	0	1	1	22	0	0	19	2	1	2	0	0
1	0	1	3	0	0	0	6	2	0	42	0	0
1	0	1	5	4	0	0	16	3	1	25	0	0
1	1	1	4	2	0	0	37	2	1	76	1	1
0	0	2	9	3	1	0	25	3	1	61	1	1
1	0	1	1	1	1	1	6	2	0	0	0	0
1	1	1	5	8		0	23	2	1	6	1	0
1	0	1	1	10	0	0	3	2	0	3	0	0
0	0	1	5	2	0	0	10	2	0	1	0	0
1	0	1	5	6	0	0	4	2	2	5	0	0
0	0	1	1	4	0	0	13	2	0	3	0	0
0	1	1	2	1	1	0	31	2	1	21	1	0
1	0	1	7	18	0	0	20	3	3	36	0	0
0	0	1	0	10	1	0	26	3	0	64	1	1
0	0	1	0	14	1	0	14	2	2	15	0	0
1	0	1	7	9	1	0	32	2	1	70	1	1
1	0	1	2	1	0	0	10	2	2	41	0	0
0	1	1	2	12	0	0	21	2	0	29	1	0
1	0	1	4	0	0	0	1	2	0	0	0	0
0	1	2	23	17	1	0	15	2	4	13	0	0
1	0	1	4	1	1	0	24	2	1	18	1	0
1	0	2	3	7	0	0	24	2	0	35	1	0
0	1	1	12	13	1	0	27	2	6	48	1	0
1	0	1	11	2	0	0	8	3	0	8	0	0
0	0	2	9	0	1	0	3	2	2	15	0	0
1	0	1	2	1	0	0	9	2	0	3	0	0
1	0	1	10	18		0	19	2	5	45	0	0
1	0	1	8	12	0	0	20	2	0	39	0	0
1	1	1	4	13	1	0	27	2	4	81	1	1
0	0	1	0	0	1	0	9	2	0	6	0	0
1	0	2	3	2	1	0	23	2	0	37	1	0
0	0	1	6	7	0	0	21	2	0	22	1	0
0	1	1	2	8	1	0	41	3	3	35	1	0
0	1	1	5	3	1	0	19	2	1	21	0	0
0	0	2	5	10	0	1	47	3	3	67	1	1
0	1	1	9	6	1	0	32	2	1	53	1	0
0	0	1	8	2	1	0	10	2	5	20	0	0
1	0	2	6	18	1	0	34	3	1	70	1	1
1	0	2	17	7	0	0	38	3	3	49	1	0
0	1	1	32	23		0	42	2	3	54	1	0
1	0	1	9	3	1	0	31	2	1	53	1	0
0	0	1	6	18	0	0	34	2	0	32	1	0
0	0	1	7	4	0	0	16	2	0	5	0	0
1	0	2	3	0	0	0	3	2	1	3	0	0
1	0	1	6	6	1	0	14	2	0	11	0	0
1	0	1	9	9	1	0	18	2	2	46	0	0
0	0	1	4	0	0	0	28	3	6	41	1	0
1	0	1	3	9	1	0	21	2	2	40	1	0
0	1	1	8	0	1	0	23	2	2	54	1	0
1	0	2	7	15		0	16	3	6	25	0	0
1	0	1	10	3	1	0	12	2	0	12	0	0
1	0	1	6	9	1	0	8	3	1		0	1
1	0	1	4	9	0	0	28	2	1	41	1	0
0	0	1	3	4	1	0	7	2	6	0	0	0
0	1	1	6	2	1	0	13	2	0	4	0	0
0	1	1	10	14	1	0	16	3	3	36	0	0
1	0	1	3	0	0	0	4	2	0	0	0	0
0	0	1	2	3	1	0	9	2	0	30	0	0
0	0	2	9	2	1	0	26	3	0	44	1	0
1	0	1	8	18	1	0	45	2	6	58	1	0
1	0	1	3	11	0	0	9	2	0	11	0	0
0	1	1	3	10	1	0	40	2	2	54	1	0
0	0	2	3	3	1	0	0	2	3	2	0	0
0	0	2	3	3	1	0	12	2	2	8	0	0
1	0	1	9	2	1	0	18	2	4	25	0	0
0	0	1	2	0		0	31	2	2	29	1	0
1	0	1	12	12	1	0	39	2	4	55	1	0
1	0	2	4	2	1	0	12	2	3	10	0	0
1		1	6	0	0	0	40	2	2	68	1	1
0	0	2	2	0	1	0	9	3	2	11	0	0
0	0	1	1	14	0	0	10	2	1	14	0	0
0	1	2	3		1	0	42	2	1	44	1	0
0	0	1	0	2	1	0	45	2	2	25	1	0
0	0	9	7	18	1	0	21	2	0	0	1	0
1	1	1	6	6	1	1	11	2	3	24	0	0
0	0	1	11	8	0	0	20	2	0	55	0	0
1	0	1	4	0	0	0	13	2	2	15	0	0
0	1	1	11	0	1	0	19	2	1	43	0	0
1	0	1	3	11	0	0	45	2	0	77	1	1
1	0	1	15	1	1	0	37	2	3	57	1	0
0	0	1	6	1	1	0	22	2	2	50	1	0
1	0	1	3	10	0	0	9	2	0	7	0	0
1	0	1	10	4	0	0	22	3	2	38	1	0
1	0	1	4	15	0	0	4	2	5	1	0	0
1	0	1	3	6	1	0	10	2	1	29	0	0
1	0	1	7	16	1	0	17	2	3	50	0	0
0	1	1	4	1	1	0	25	3	3	37	1	0
0	0	1	7	3	0	0	14	2	1	10	0	0
0	1	1	2	0	1	0	30	3	5	54	1	0
1	0	1	1	3	1	0	29	2	0	76	1	1
0	1	9			0	1	30	2	4	59	1	0
0	0	1		13	1	0	16	3	9	36	0	0
1	0	1	15	9	1	0	26	2	2	14	1	0
0	0	1	17	13	1	0	32	2	0	44	1	0
1	0	2	1	3	0	0	13	2	3	4	0	0
0	0	1	2	0	1	0	27	2	1	41	1	0
1	0	1	2	2	0	0	11	2	3	14	0	0
1	0	1	5	20	1	0	20	2	0	60	0	1
1	0	1	4	9	0	0	34	2	0	11	1	0
1	0	1	4	6	0	0	26	2	2	13	1	0
0	0	1	5	9	1	1	29	2	3	36	1	0
1	0	1	4	21	0	0	42	2	0	50	1	0
1	0	2	3	11	1	0	31	2	1	50	1	0
0	0	2	11	9	1	1	21	3	3	46	1	0
1	0	1	0	11	1	0	21	3	1	6	1	0
0	0	1	18	15	1	0	8	2	2	8	0	0
0	1	1	9	2	1	1	37	2	4	71	1	1
1	0	1	11	13	1	0	23	3	1	30	1	0
1	0	1	8	12	1	0	5	2	2	31	0	0
1	0	1	11	8	1	0	15	2	1	14	0	0
0	0	2	6	9	1	0	27	2	6	42	1	0
1	1	1		5	0	0	27	2	4	51	1	0
0	0	1	3	6	0	0	8	2	0	0	0	0
1	0	1	4	5	0	0	13	3	0	0	0	0
1	1	1	7	12	1	0	44	2	1	25	1	0
0	0	1	5	1	0	0	23	2	1	20	1	0
1	0	1	9	0	1	0	34	2	1	57	1	0
0	0	1	2	2	1	1	15	2	1	45	0	0
1	1	1	4	7	1	0	42	2	0	40	1	0
0	0	2	1	12	1	0	17	2	1	43	0	0
1	0	1	2	3	0	0	7	2	2	7	0	0
0	0	1	3	0	0	0	12	3	2	31	0	0
1	0	1	2	10		0	19	2	2	40	0	0
1	0	1	6	1	1	0	20	2	0	19	0	0
0	0	1	6	12	1	0	24	3	5	15	1	0
0	0	1	5	6	1	0	17	2	0	22	0	0
0	0	2	13	10	0	0	27	2	5	43	1	0
0	1	1	15	6	0	1	45	2	1	59	1	0
0	1	1	1	2	0	0	23	2	3	33	1	0
1	0	1	4	5	0	0	15	2	2	6	0	0
0	0	1	5	6	1	0	12	2	1	9	0	0
1	0	1	11	10	1	1	41	2	5	71	1	1
1	0	1	6	9	1	0	24	2	1	46	1	0
1	0	1	3	1	1	0	4	3	0	0	0	0
1	0	1	1	1	0	0	15	2	0	8	0	0
0	0	1	7	1	1	0	18	2	2	21	0	0
0	0	1	14	6	1	0	34	2	6	68	1	1
1	0	2	9	1	1	0	22	2	1	20	1	0
1	0	1	12	6		0	10	2	3	26	0	0
0	0	1	18	15	1	0	27	2	0	47	1	0
0	0	1	4	21	1	0	30	2	2	24	1	0
0	1	1	9	6	1	0	31	2	1	73	1	1
0	1	1	6	1	0	0	8	2	2	22	0	0
1	0	1	2	12	1	0	29	2	2	10	1	0
0	1	2	9	11	1	0	31	3	6	25	1	0
1	0	2	7	0	0	0	6	2	0	8	0	0
1	0	1	2	5	0	0	9	2	1	8	0	0
0	1	2	26	1	1	0	29	2	3	90	1	1
1	0	2	10	6	0	0	34	3	2	42	1	0
0	0	1	3	9	0	0	13	3	0	0	0	0
0	0	1	5	7	1	0	9	3	0	8	0	0
0	1	9	14	12	1	0	29	3	3	46	1	0
1	1	1	6	17	1	0	44	2	5	47	1	0
0	1	9	16	22		1	32	3	7	48	1	0
1	0	2	16	16	0	0	15	2	0	44	0	0
0	1	1	6	19	1	0	30	3	5	40	1	0
0	0	1	3	5	1	0	12	2	0	0	0	0
1	0	1	12	18	0	0	40	2	2	64	1	1
0	1	1	17	13	1	0	45	2	3	71	1	1
1	0	1	2	11	1	1	34	2	0	62	1	1
1	0	2	6	0	0	0	7	2	1	18	0	0
1	0	1	3	2	0	0	21	3	0	45	1	0
1	0	1	1	1	0	0	17	2	2	3	0	0
0	1	2	4	11	0	0	29	2	0	31	1	0
1	0	1	13	8	0	1	6	2	1	22	0	0
1	0	2	1	8	0	0	20	3	0	13	0	0
1	0	1	5	5	1	0	22	2	4	25	1	0
0	0	1	3	7	0	0	11	2	0	1	0	0
1	0	1	3	18	0	0	19	3	2	47	0	0
1	0	1	1	3	0	0	14	2	1	0	0	0
1	1	2	16	12	1	0	25	2	1	55	1	0
0	1	1	12	10	0	0	18	3	1	34	0	0
0	0	1	5	4	1	0	33	2	1	38	1	0
1	0	1	3	2	1	0	14	2	1	26	0	0
1	0	1	5	16	0	0	7	2	0	0	0	0
0	0	1	4	1	1	0	12	3	3	42	0	0
1	0	1	1	3	0	0	7	2	0	17	0	0
1	0	1	13	11	1	0	26	2	0	56	1	0
0	0	1	4	12	1	0	9	2	0	12	0	0
1	0	1	2	8	1	0	15	2	2	31	0	0
1	0	1	10	7	0	0	10	2	2	10	0	0
0	0	1	4	6	0	0	12	2	3	16	0	0
1	1	1	16	14	0	1	23	3	4	70	1	1
1	0	1	5	1	0	0	17	2	2	52	0	0
1	0	1	3	1	0	0	4	2	0	0	0	0
1	0	1	4	6	1	1	22	2	6	40	1	0
1	0	2	6	8	0	1	32	2	5	60	1	1
1	0	1	3	4	0	0	19	2	0		0	1
1	0	1	2	4	1	0	4	2	1	23	0	0
1	0	1	6	8	1	0	32	2	1	33	1	0
0	1	1	4	1	1	0	32	2	2	59	1	0
1	1	1	5		1	0	51	3	1	60	1	1
1	0	1	6	0	0	0	11	2	1	18	0	0
0	1	1	14	12		1	30	3	4	39	1	0
1	0	1	3	9	0	0	23	2	0	2	1	0
0	1	1	1	7	0	0	18	3	2	29	0	0
1	0	1	1	22	0	0	17	3	2	13	0	0
1	0	1	6	2	0	0	1	3	0	0	0	0
0	0	1	20	19	1	0	47	2	6	85	1	1
0	0	1	5	7	1	0	20	3	1	30	0	0
0	1	2	0	12	1	1	26	2	8	22	1	0
1	0	2	9	17	0	0	16	2	3	27	0	0
1	0	1	11	9	0	0	26	2	4	32	1	0
0	1	1	1	3	1	0	17	2	1	27	0	0
0	1	1	4	2	1	0	14	2	0	23	0	0
0	1	1	2	4	0	1	16	3	5	19	0	0
1	0	1	0	6	0	0	11	2	0	20	0	0
1	0	1	9	5	1	1	24	2	2	22	1	0
1	0	1	9	9	1	1	19	3	4	40	0	0
1	1	1	8	12	0	0	32	2	0	48	1	0
1	0	1	0	5	0	0	10	2	1	16	0	0
1	1	2	2	16	0	0	28	2	6	25	1	0
1	0	1	4	14	1	0	47	2	2	59	1	0
1	0	2	6	9	1	0	48	3	2	23	1	0
1	0	2	7	5	1	1	40	2	10	87	1	1
1	0	1	11	13	0	0	15	2	2	43	0	0
0	0	1	2	2	0	0	15	2	0	14	0	0
0	0	1	11	22	1	1	12	3	1	22	0	0
0	0	1	7	18	1	0	19	3	0	43	0	0
1	0	1	3	10	0	0	31	2	1	50	1	0
1	0	1	8	1	1	0	5	2	0	0	0	0
1	1	2	8	22	1	0	46	2	3	72	1	1
1	0	1	4	7	1	0	13	2	1	30	0	0
1	0	1	1	1	0	1	9	2	3	4	0	0
0	1	1	3	3		0	21	3	5	23	1	0
0	0	1	8	12	1	0	32	2	0	46	1	0
0	1	1	8	9	1	0	28	2	2	61	1	1
1	1	1	2	21	0	0	25	2	3	44	1	0
0	0	1	2	1	1	0	27	2	5	47	1	0
1	0	1	7	10	0	0	17	2	1	10	0	0
0	1	1	5	0	1	0	6	2	3	27	0	0
0	1	1	1	0	1	0	32	2	2	73	1	1
0	0	1	4	8	1	0	18	2	1	35	0	0
0	0	1	11	9	1	0	11	2	1	39	0	0
1	1	1		8	1	0	51	2	1	61	1	1
0	0	1	3	6	0	0	14	2	0	35	0	0
1	0	1	7	2	0	0	29	2	3	39	1	0
0	0	1	3	8	0	0	29	2	3	28	1	0
1	0	1	4	2	1	0	5	3	0	1	0	0
0	0	1	3	7	1	0	2	2	0	3	0	0
1	0	1	4	10	0	0	13	2	1	21	0	0
1	1	1	3	4	0	0	24	2	0	40	1	0
1	1	1	5	9	0	0	24	2	2	28	1	0
1	0	1	9	3	0	0	18	2	4	50	0	0
1	0	1	7	2	1	0	8	3	0	0	0	0
0	1	2	8	8		1	24	3	6	39	1	0
1	0	1	1	10	0	0	23	3	3	13	1	0
1	1	1	1	22	0	0	42	2	0	68	1	1
1	1	1	10	11	0	0	39	2	2	55	1	0
0	0	1	5	2	1	0	8	2	0	10	0	0
0	1	1	7	8	0	0	10	3	0	23	0	0
1	0	1	2	5	0	0	10	2	2	18	0	0
0	1	1	8	0	1	0	24	3	0	18	1	0
0	0	1	5	4	1	0	8	2	0	14	0	0
1	0	1	5	9	0	1	26	2	0	25	1	0
1	1	1	15	15	0	0	38	3	5	74	1	1
1	0	1	5	1	1	0	16	2	0	17	0	0
0	0	1	6	1	1	0	39	2	3	42	1	0
1	1	1	3	13	0	0	40	2	0	55	1	0
1	0	1	11	4	1	0	17	2	0	4	0	0
1	0	1	3	2	1	0	21	2	1	19	1	0
1	0	1	2	2	0	0	47	2	1	32	1	0
0	1	1	1	2	1	1	21	2	2	7	1	0
0	0	1	18	10	1	1	26	2	1	60	1	1
1	1	1	10	8		0	39	2	1	51	1	0
1		2	2	8	0	0	11	2	3	4	0	0
0	1	1	8	3	1	0	29	3	8	40	1	0
0	0	1	5	8	0	0	17	3	0	12	0	0
1	0	1	9	1	1	0	7	2	2	6	0	0
0	1	2	1	7	1	0	19	2	1	7	0	0
1	0	2	3	7	1	0	6	2	0	11	0	0
1	0	1	3	5		0	43	2	1	54	1	0
1	0	1	4	10	0	0	20	2	2	14	0	0
1	0	1	7	7	0	0	16	2	3	14	0	0
1	0	1	2	0	0	0	9	2	0	2	0	0
0	0	1	12	7	1	0	18	3	4	17	0	0
1	0	1	4	5	0	0	4	3	1	0	0	0
1	1	1	3	0	0	0	58	2	0	41	1	0
0	1	1	4	4	0	0	10	2	0	2	0	0
0	1	1	5	7	1	1	17	2	4	27	0	0
0	1	1	4	13		0	40	3	5	52	1	0
0	0	1	2	2	0	0	12	2	2	13	0	0
1	0	1	0	0		0	1	3	0	0	0	0
1	0	1	3	8		0	18	3	0	34	0	0
1	0	1	3	14	0	0	22	2	2	28	1	0
1	0	1	10	6		0	27	2	4	28	1	0
0	0	1	26	15	1	0	35	3	7	72	1	1
1	1	1	4	10	0	0	45	2	3	72	1	1
1	0	1	11	8	0	0	8	2	0	8	0	0
1	0	1	8	8	0	0	16	2	4	1	0	0
1	0	1	5	2	0	0	10	2	0	12	0	0
1	0	2	0	12	0	0	16	2	2	17	0	0
0	0	1	8	11	1	0	28	2	4	44	1	0
0	0	1	5	3	1	1	32	3	3	39	1	0
0	0	1	7	14	1	0	10	2	1	0	0	0
1	0	1	5	20	1	0	34	2	4	38	1	0
1	1	1	9	11	1	0	13	2	2	38	0	0
1	0	1	7	18		0	32	2	6	59	1	0
0	0	1	14	18	1	1	17	2	0	2	0	0
0	0	1	1	4	1	0	13	2	5	22	0	0
1	0	1	11	17	0	0	29	2	6	57	1	0
1	1	1	0	17	0	0	39	3	1	55	1	0
1	0	1	0	5	1	0	14	2	3	42	0	0
1	1	1	3	18	0	0	23	2	1	51	1	0
0	1	1	4	6	1	0	25	3	3	49	1	0
1	0	1	5	0	0	0	22	2	0	22	1	0
1	0	1	4	6	0	0	7	2	2	8	0	0
1	0	1	2	5	0	0	26	2	2	10	1	0
1	0	1	10	3	1	0	23	2	1	37	1	0
1	0	2	5	0	1	0	3	3	1	4	0	0
1	0	1	8	3	0	0	6	3	2	6	0	0
0	0	1	0	0	0	0	34	2	1	3	1	0
1	0	2	4	11	1	0	8	2	1	2	0	0
1	0	1	2	9	0	0	28	3	3	14	1	0
1	0	1	3	6	1	0	12	2	0	0	0	0
1	0	1	10	10	1	0	15	2	4	16	0	0
0	0	1	9	7	1	0	13	2	0	0	0	0
1	0	1	11	13	0	0	11	2	1	10	0	0
1	0	2	4	6	0	0	11	2	1	26	0	0
0	1	1	6	5	1	0	25	2	4	29	1	0
0	0	1	5	5	1	0	16	2	2	37	0	0
1	0	1	3	17	0	0	23	2	1	38	1	0
0	0	1	3	15	1	1	24	2	1	7	1	0
1	1	1	5	17	1	0	36	2	2	44	1	0
1	0	2	5	2	0	0	1	2	0	1	0	0
0	1	2		0	0	0	10	2	1	5	0	0
1	0	1	1	6	0	0	17	2	2	9	0	0
0	1	1	15		1	1	46	2	9	50	1	0
1	0	2	4	3	1	0	13	2	1	9	0	0
1	0	2	9	2	0	0	16	2	2	25	0	0
1	0	1	6	6	0	0	21	2	2	21	1	0
1	0	1	2	0	0	0	0	2	4	0	0	0
1	1	1	5	12	0	0	27	2	4	48	1	0
0	1	1	4	9	1	0	26	2	5	17	1	0
1	0	1	7	8	1	1	12	2	1	58	0	0
0	1	1	18	20	1	0	37	2	5	60	1	1
0	0	1	5	3	0	0	13	2	0	4	0	0
0	0	1	1	6	1	0	28	2	5	38	1	0
1	0	1	2	3	0	0	14	2	2	5	0	0
1	0	2	5	1	0	0	23	2	1	16	1	0
1	1	1	10	17	1	1	42	2	1	47	1	0
1	1	1	12	12	0	0	6	3	5	27	0	0
1	0	1	5	12	1	0	22	2	2	18	1	0
0	0	1	1	20	1	0	12	2	1	1	0	0
1	0	1	7	3	0	0	19	2	2	29	0	0
1	1	1	9	26	1	0	52	2	3	74	1	1
1	0	1	4	3	1	0	30	2	0	44	1	0
0	0	1	2	7	1	0	25	2	2	31	1	0
1	0	1	2	5	0	0	2	2	0	8	0	0
1	0	1	2	3	0	0	11	2	3	6	0	0
0	0	1	2	6	0	0	14	2	3	34	0	0
0	1	1	5	10	1	0	24	3	6	34	1	0
1	0	1	8	1	0	0	8	2	1	13	0	0
1	1	1	1	7	0	1	19	2	3	11	0	0
1	0	1	2	0	0	0	13	2	1	13	0	0
1	1	1	6	5	0	0	24	2	1	14	1	0
1	0	1	6	9	0	0	10	3	2	33	0	0
1	1	1	2	17	1	0	41	2	7	35	1	0
0	0	1	4	3	1	1	20	3	0	25	0	0
0	0	1	3	14	0	0	27	3	4	41	1	0
0	0	2	10	8	0	0	4	2	2	20	0	0
1	0	1	2	0	0	0	3	2	1	0	0	0
1	0	1	12	4	1	0	8	2	3	10	0	0
0	1	1	1	4		0	38	2	0	40	1	0
1	0	1	6	13	0	0	40	2	5	44	1	0
1	0	1	5	2		0	19	2	2	15	0	0
1	0	1	6	2	1	0	15	2	0	20	0	0
0	0	2	1	5	1	0	21	3	0	37	1	0
1	0	1	14	7	1	0	7	2	1	22	0	0
1	0	1	1	4	0	0	7	2	1	11	0	0
1	0	1	3	4	1	0	17	2	2	40	0	0
0	0	1	4	2	0	0	19	3	2	18	0	0
0	0	1	10	7	1	1	19	3	4	39	0	0
1	0	2	6	0	0	0	7	2	2	19	0	0
0	1	1	11	1	1	0	26	2	5	51	1	0
0	0	1	4	6	1	0	34	2	1	51	1	0
1	1	1	7	9	0	0	27	2	1	42	1	0
0	0	2	5	5		1	25	2	1	28	1	0
1	1	1	7	13	1	0	39	2	3	57	1	0
1	0	1	14	8	0	1	9	2	0	32	0	0
1	0	1	9	16	0	0	30	2	1	28	1	0
1	0	1	2	3	0	0	8	2	2	20	0	0
0		1	3	12	0	0	3	3	2	10	0	0
0	0	1	1	6	0	0	12	2	0	11	0	0
1	0	1	3	1	0	0	18	2	0	3	0	0
1	0	1	11	8	1	1	32	2	1	52	1	0
1	0	1	3	4	0	0	12	3	1	6	0	0
1	1	1	6	7	0	0	37	2	1	32	1	0
0	0	1	17	13	1	0	20	3	0	22	0	0
1	0	1	1	1	0	0	47	2	0	10	1	0
1	0	1	0	8		0	30	2	3	22	1	0
0	1	1	1	2	1	0	3	3	2	19	0	0
0	1	1	9	3	0	0	39	2	2	57	1	0
1	0	2	1	13	0	0	6	2	2	9	0	0
0	0	1	7	11	1	1	15	3	4	39	0	0
1	0	1	12	4	0	1	30	3	1	52	1	0
0	0	1	4	5	0	0	10	2	5	4	0	0
0	0	1	10	7	0	0	16	2	2	30	0	0
1	0	1	11	10	1	0	35	2	3	32	1	0
1	0	1	3	4	1	0	31	2	1	32	1	0
1	0	1	5	7	1	0	11	2	0	7	0	0
0	0	1	6	9	1	1	15	2	2	54	0	0
0	0	1	4	4	1	0	11	3	1	32	0	0
1	0	1	11	12	1	0	31	3	7	7	1	0
1	0	1	3	2	0	0	16	3	5	56	0	0
0		1	18	5	1	1	38	2	5	50	1	0
1	0	1	7	16	1	0	14	2	0	1	0	0
1	0	1	4	5	0	0	12	3	1	39	0	0
